# Supplementary material for: Molecular cytogenetic mapping of Secale strictum introgressions in a perennial tetraploid rye and its diploid progenitor
Source: PLoS One. 2026 May 13;21(5):e0349207. doi: 10.1371/journal.pone.0349207 (PMC13170958; doi:10.1371/journal.pone.0349207)
Supplement: S1 Table — Missing data are indicated as “NA.” Values represent direct measurements or derived means calculated per individual plant. (XLSX) [file pone.0349207.s007.xlsx]

## Sheet: Phenotype Data
Supplementary Table 1 Morphological and Reproductive Traits of Diploid and Tetraploid Perennial rye (‘Keleti1’ and ‘Keleti1T’) Individual plant -level measurements of growth and yield-related traits for diploid (2x; ‘Keleti1’) and tetraploid (4x; ‘Keleti1T’) perennial rye genotypes. Missing data are indicated as “NA.” Values represent direct measurements or derived means calculated per individual…
Plant ID	Genotype	Ploidy	Plant height (cm)	Number of Spikes per plant	Average Spike Length (cm)	Average Seeds per Spike	Number of Seeds per Plant	Average Florets per Spike	Number of Florets per Plant	Fertility (Seed/ Floret)	Thousand Grain Weight	Seed Width	Seed Length
‘Keleti1’ _1	Perennial rye	2x	125	27	12.2963	33.5185	905	99.1111	2676	0.338191	15.2433	2.16667	7.9
‘Keleti1’ _2	Perennial rye	2x	131	30	11.9667	36.9667	1109	98.6	2958	0.374915	14.06	2.06667	8
‘Keleti1’ _3	Perennial rye	2x	129	20	12	29	580	103.5	2070	0.280193	14.7767	2.03333	7.86667
‘Keleti1’ _4	Perennial rye	2x	136	11	13	44	484	109.091	1200	0.403333	14.2267	2.1	7.9
‘Keleti1’ _5	Perennial rye	2x	139	19	12.5263	32.3158	614	100.737	1914	0.320794	13.21	2.06667	7.9
‘Keleti1’ _6	Perennial rye	2x	141	8	14.25	49.5	396	123	984	0.402439	16.06	2.23333	8.13333
‘Keleti1’ _7	Perennial rye	2x	136	16	12.625	34.4375	551	111.5	1784	0.308857	17.3533	2.13333	7.86667
‘Keleti1’ _8	Perennial rye	2x	140	13	13.3846	39.6154	515	119.538	1554	0.331403	16.5133	2.13333	7.9
‘Keleti1’ _9	Perennial rye	2x	136	20	12.25	31.5	630	106.737	2028	0.310651	15.7367	2.06667	7.9
‘Keleti1’ _10	Perennial rye	2x	139	16	12.875	29.5	472	111.75	1788	0.263982	17.1867	2.26667	7.8
‘Keleti1’ _11	Perennial rye	2x	134	15	12.7333	36.2667	544	113.2	1698	0.320377	16.0933	2.13333	8
‘Keleti1’ _12	Perennial rye	2x	127	16	12.5	30.5625	489	112.125	1794	0.272575	18.12	2.1	8.03333
‘Keleti1’ _13	Perennial rye	2x	137	11	13.0909	35.5455	391	112.364	1236	0.316343	15.2967	2.2	7.9
‘Keleti1’ _14	Perennial rye	2x	138	13	13.0769	31.9231	415	105.231	1368	0.303363	16.7367	2.06667	8.13333
‘Keleti1T’ _1	Perennial rye	4x	116	44	9.97561	20.8409	917	75.5455	3324	0.275872	17.4533	2.1	8.03333
‘Keleti1T’ _2	Perennial rye	4x	110	28	11.2143	29.2143	818	86.64	2166	0.377655	20.91	2.23333	8.6
‘Keleti1T’ _3	Perennial rye	4x	120	25	11.04	26.76	669	84.0833	2018	0.331516	18.9867	2.23333	8.3
‘Keleti1T’ _4	Perennial rye	4x	114	29	11.1034	30.4828	884	84	2436	0.36289	19.1867	2.2	8.46667
‘Keleti1T’ _5	Perennial rye	4x	115	31	10.3548	34.5882	923	81.6774	2532	0.364534	20.0533	2.2	8.73333
‘Keleti1T’ _6	Perennial rye	4x	126	21	12.1905	1.85714	39	80.0952	1682	0.0231867	NA	NA	NA
‘Keleti1T’ _7	Perennial rye	4x	126	29	10.7308	32.6897	948	82.1379	2382	0.397985	17.5533	2.16667	8.16667
‘Keleti1T’ _8	Perennial rye	4x	122	27	10.3333	28.1852	761	78.8889	2130	0.357277	18.9367	2.2	8.33333
‘Keleti1T’ _9	Perennial rye	4x	121	21	11.0556	13.619	286	83.2381	1748	0.163616	19.5967	2.26667	8.43333
‘Keleti1T’ _10	Perennial rye	4x	124	22	11.1818	19.1818	422	85.0909	1872	0.225427	20.0967	2.2	8.46667
‘Keleti1T’ _11	Perennial rye	4x	126	18	12.3333	12.2778	221	89	1602	0.137953	NA	NA	NA
‘Keleti1T’ _12	Perennial rye	4x	127	16	12.3077	2.375	38	85.875	1374	0.0276565	NA	NA	NA
‘Keleti1T’ _13	Perennial rye	4x	128	27	10.6296	26.5517	770	79.7778	2154	0.357474	16.7133	2.1	7.83333
‘Keleti1T’ _14	Perennial rye	4x	115	10	11.9	1.8	18	94.8	948	0.0189873	NA	NA	NA
